# Supplementary material for: A Multi-Country Comparison of Number Needed to Vaccinate for PCV20 and PCV15 in Infants
Source: Vaccines (Basel). 2026 Feb 18;14(2):188. doi: 10.3390/vaccines14020188 (PMC12945240; doi:10.3390/vaccines14020188)
Supplement: Supplementary file 1 [file vaccines-14-00188-s001.zip]

Archive with 1 entries (1 files):
- vaccines-4133811-supplementary.pdf
